# Supplementary material for: Molecular Typing of Mastadenoviruses in Simultaneously Collected Nasopharyngeal Swabs and Stool Samples from Children Hospitalized for Acute Bronchiolitis, Acute Gastroenteritis, and Febrile Seizures
Source: Microorganisms. 2023 Mar 17;11(3):780. doi: 10.3390/microorganisms11030780 (PMC10058226; doi:10.3390/microorganisms11030780)
Supplement: Supplementary file 1 [file microorganisms-11-00780-s001.zip]

Archive with 1 entries (1 files):
- microorganisms-2208029-supplementary.pdf
